# Supplementary material for: The m6A methylation regulates gonadal sex differentiation in chicken embryo
Source: J Anim Sci Biotechnol. 2022 May 18;13:52. doi: 10.1186/s40104-022-00710-6 (PMC9115958; doi:10.1186/s40104-022-00710-6)
Supplement: Supplementary file 2 — Additional file 2: Table S1. Summary of sequence data and read alignment statistics. Table S2. Summary of m6A peaks and annotation genes. Table S3. Summary of the female-biased and male-biased DMPs in chicken embryonic gonads. [file 40104_2022_710_MOESM2_ESM.xlsx]

## Sheet: Table S1
Table S1. Summary of sequence data and read alignment statistics
	Sample name	Clean reads	Clean bases	Reads length, bp	Mapped rate	Q20(%)	Q30(%)	Sex	GC, %
MeRIP-seq	F7_IP_1	48214364	7232154600	150	0.9129	97.97	94.17	Female	48.92
	F7_IP_2	49429766	7414464900	150	0.9278	98.2	94.62	Female	48.58
	F7_IP_3	51930060	7789509000	150	0.9302	98.19	94.53	Female	48.3
	M7_IP_1	50179462	7526919300	150	0.9181	98.05	94.37	Male	48.84
	M7_IP_2	50762128	7614319200	150	0.925	98.15	94.51	Male	48.9
	M7_IP_3	52259512	7838926800	150	0.9332	98.28	94.75	Male	48.84
RNA-seq	F7_Input_1	52232204	7834830600	150	0.9331	98.31	94.83	Female	48.29
	F7_Input_2	49874612	7481191800	150	0.938	98.42	95.1	Female	48.2
	F7_Input_3	50013698	7502054700	150	0.9403	98.38	94.97	Female	47.83
	M7_Input_1	53399330	8009899500	150	0.9321	98.37	94.99	Male	48.56
	M7_Input_2	54415336	8162300400	150	0.9391	98.41	95.04	Male	48.08
	M7_Input_3	51820386	7773057900	150	0.94	98.41	95.03	Male	47.7
Note: F7_1, F7_2 and F7_3 mean the sample 1, sample 2 and sample 3 of female embryonic left gonads of day 7. M7_1, M7_2 and M7_3 mean the sample 1, sample 2 and sample 3 of male embryonic gonads of day 7.

## Sheet: Table S2
Table S2. Summary of m6A peaks and annotation genes
Peak	Hypermethylated in gonads (m6A peaks/genes)	Hypomethylated in gonads (m6A peaks/genes)
Female vs. Male	1013/281	751/327

## Sheet: Table S3
Table S3. Summary of the female-biased and male-biased DMPs in chicken embryonic gonads
Peak	Chr	Start	End	log2 (Fold change)	P-value	Sex
10:9711835-9712203	10	9711835	9712203	4.02409	3.87435e-84	Female
W:5195113-5196086	W	5195113	5196086	6.40216	1.66927e-66
W:6131004-6131387	W	6131004	6131387	3.84715	1.45671e-59
W:6130548-6130803	W	6130548	6130803	4.94663	1.985e-58
W:4119866-4120191	W	4119866	4120191	2.43436	3.65878e-56
W:6132168-6132558	W	6132168	6132558	4.06153	3.7263e-56
W:5196492-5197011	W	5196492	5197011	6.16985	1.45899e-55
W:3985024-3985818	W	3985024	3985818	5.3671	1.17311e-54
W:3265925-3266646	W	3265925	3266646	6.24746	3.47464e-54
W:3155503-3155934	W	3155503	3155934	6.01275	1.15171e-52
W:3326623-3326968	W	3326623	3326968	4.38339	1.28934e-52
22:2580330-2580640	22	2580330	2580640	3.09096	5.89796e-52
W:2258712-2259206	W	2258712	2259206	5.79286	5.77604e-50
4:85936902-85937491	4	85936902	85937491	2.36199	2.70332e-49
W:2260428-2261319	W	2260428	2261319	5.45651	2.34653e-48
W:857522-858185	W	857522	858185	5.04072	7.19605e-48
3:97367384-97367963	3	97367384	97367963	3.12016	1.97378e-46
W:6150009-6150320	W	6150009	6150320	2.9697	7.0123e-46
5:44670321-44670734	5	44670321	44670734	3.44351	3.6666e-45
W:2133523-2134947	W	2133523	2134947	2.69697	3.93352e-45
2:149169337-149169863	2	149169337	149169863	-3.84023	4.74621e-148	Male
KZ626837.1:630006-631958	KZ626837.1	630006	631958	-3.98511	1.89108e-147
11:587708-589063	11	587708	589063	-3.67212	3.7521e-145
8:8901001-8901401	8	8901001	8901401	-3.80042	1.01155e-144
14:207358-207701	14	207358	207701	-3.669	1.26645e-130
Z:77607532-77607778	Z	77607532	77607778	-3.8371	1.09325e-126
Z:77606675-77607173	Z	77606675	77607173	-3.9125	2.35788e-120
5:18608722-18609477	5	18608722	18609477	-3.66916	1.68531e-112
Z:10962551-10963863	Z	10962551	10963863	-4.56009	2.74742e-109
14:208435-208963	14	208435	208963	-4.11083	8.71099e-104
2:149170292-149171241	2	149170292	149171241	-4.10856	1.34481e-101
4:77016137-77016525	4	77016137	77016525	-3.79648	4.34286e-101
5:18608135-18608502	5	18608135	18608502	-3.67636	7.0289e-100
33:327260-327547	33	327260	327547	-3.72293	5.0178e-99
KZ626838.1:1758709-1759232	KZ626838.1	1758709	1759232	-3.71428	9.49229e-99
28:2108719-2109358	28	2108719	2109358	-3.49172	1.86332e-97
4:77017658-77018032	4	77017658	77018032	-4.31223	3.48314e-96
4:77017124-77017460	4	77017124	77017460	-4.1874	8.28438e-94
8:8900100-8900463	8	8900100	8900463	-4.28966	5.53789e-90
33:232949-234115	33	232949	234115	-3.31774	7.34923e-90
